# Supplementary material for: Single-Cell Profiling of Kidney Transplant Recipients With Immunosuppressive Treatment Reveals the Dynamic Immune Characteristics
Source: Front Immunol. 2021 Apr 20;12:639942. doi: 10.3389/fimmu.2021.639942 (PMC8093626; doi:10.3389/fimmu.2021.639942)
Supplement: Supplementary Table 1 — The expression of immune cell markers in the peripheral blood of patients. [file Table_1.csv]

	A	B	C	D	E	F	G	H	I	J
CD45	0.764973824	1.074893841	-0.072003446	-0.952714063	-0.330629807	-0.579539462	1.916976903	-0.979019494	0.254117832	-1.097056129
CD3	0.97829251	0.169973165	-1.479548488	-1.135155683	0.839304435	1.512386724	0.226101937	0.473351114	-0.709179151	-0.875526563
CD56	1.676097094	0.820085677	0.05459932	-0.148612684	-0.675181686	-0.452850432	0.808608241	-1.605589068	-1.100710671	0.623554209
gdTCR	0.618330626	0.007191895	-1.002137788	-0.588278592	1.126890246	2	-0.244501439	-0.583825841	-0.767700304	-0.693509476
CD196 (CCR6)	-0.713262096	-0.024873553	-1.192154561	1.384719651	-1.601902882	1.188921738	0.258336969	-0.067299902	1.018786102	-0.251271466
CD14	-0.70822571	0.671306752	-0.729424421	1.903539561	-1.559536583	-0.46340279	-0.473064242	-0.05649246	0.615927059	0.799372835
IgD	-1.354527736	-0.999662399	1.651512752	-0.388273651	-0.99316745	1.117326533	0.232071649	-0.10086794	0.983366083	-0.147777841
CD123 (IL-3R)	-0.281718693	1.312738171	-0.899787824	-0.785515625	-0.603764761	0.238566866	-0.591753057	-0.592573249	2	0.048444513
CD85j	-0.805764661	-0.458042628	-0.081482941	2	-1.1521645	-0.885797201	-0.242474211	0.192609797	0.648098285	0.490263329
CD19	-1.366491423	-0.625509247	0.93774697	-0.489929124	-0.665103603	0.339146083	0.19601287	0.287178284	2	-0.717544566
CD25 (IL-2R)	0.060825587	0.716988307	-1.820944453	0.071966076	-1.371280648	1.120888684	0.265412816	-0.12928139	1.363741366	-0.278316345
CD274 (PD-L1)	-0.788584358	-0.706143919	0.802813964	1.166164004	-1.298456711	-0.254739352	-0.825083478	-0.114279914	1.843886865	0.1744229
CD278 (ICOS)	1.96073027	0.828621693	-1.312111127	-0.822891363	-0.543956921	0.499674868	0.801060517	-0.093759442	-0.715050587	-0.602317908
CD39	-0.831148668	0.627276499	1.294237722	0.355790034	-1.596269197	-1.333553619	0.066437423	-0.265987186	1.226228317	0.456988675
CD27	-0.091843361	-0.027558708	-1.032203467	-0.464970031	-0.54909834	2	0.128685254	0.51984425	-0.326341881	-0.708461966
CD24	-1.13301422	2	-0.081103053	0.21978255	-1.200419705	-0.330152543	-0.634173243	0.339827686	1.014202042	-0.309089499
CD45RA	0.873915192	0.246465435	-0.602548309	-1.263370476	-0.579846931	1.522392191	0.856366545	-0.396779561	0.779877488	-1.436471574
CD86	0.00082643	0.957827366	-0.920736627	1.719712476	-1.546251508	-0.631170282	0.683297026	-0.720677878	0.67431874	-0.217145744
CD28	1.260920247	0.931951434	-1.287168983	-0.985560189	-0.314902309	1.340961205	0.85603417	-0.303445318	-0.564985691	-0.933804566
CD197 (CCR7)	0.660129775	-0.548521236	-0.856823748	-0.732339952	-0.923332692	2	0.924470145	0.166898553	0.196178433	-0.959837338
CD11c	-0.138161141	1.568866643	0.218208809	-0.346628981	-1.118188833	-1.376467259	1.603411516	-0.67630299	0.400304044	-0.135041807
CD33	-0.853755519	-0.513162595	1.301642526	1.749394313	-1.1042083	-1.174755453	0.001545293	0.049993894	-0.230190279	0.773496121
CD152 (CTLA-4)	0.019528911	-0.406312024	1.045001687	0.723091516	-2	0.726388942	-0.833397209	-0.445521477	1.273672892	-0.059621694
CD161	1.913370151	1.212470104	-1.097063369	-0.581727926	-0.150136568	0.858045927	-0.095527268	-0.791877224	-0.380152834	-0.887400992
CD185 (CXCR5)	-1.230369241	-0.464485186	-0.112754537	0.04354323	-0.936116886	1.039747057	0.426679686	-0.193128769	2	-0.711530046
CD66b	1.701795881	0.462132622	-0.498716251	-0.837435478	1.787749217	-0.786939207	-0.228227213	-0.796691855	-0.161791058	-0.641876658
CD183 (CXCR3)	1.425332334	0.517701769	-1.9948505	-0.118580516	0.358259008	0.956850963	-0.196731895	0.400856083	-0.148139477	-1.20069777
CD94	1.199252825	0.427749344	-0.880439076	-0.645514686	2	0.28244464	-0.015425408	-0.824531571	-0.824247779	-0.761000649
CD57	0.27693999	0.458386623	-0.72357456	-0.694498929	2	-0.014719577	0.305627739	-0.670426041	-0.709632117	-0.709484731
CD45RO	-0.458718442	1.9015675	0.505602085	-0.063376302	-1.073417363	-1.226373958	0.940735473	-0.805139935	0.725035788	-0.445914847
CD127 (IL-7Ra)	0.476685925	0.467964488	-1.10362952	-0.760121552	0.104154625	2	0.846166126	-0.496373625	-0.68846291	-0.94722724
CD279 (PD-1)	0.83175836	1.372442423	-1.082169145	-0.848084351	1.365477205	0.620713177	0.289634526	-0.831298469	-0.730962596	-0.987511132
CD38	0.685143366	-0.05724267	0.278436024	1.045843651	-1.046580374	-0.866395635	-0.327590346	-1.477508258	1.794121386	-0.028227143
CD194 (CCR4)	1.277186292	0.636749321	-1.560591522	0.387615937	-1.11888952	0.582470895	0.120198456	-1.198072999	1.127783563	-0.254450422
CD20	-0.847770556	-0.080580457	1.856072077	-0.657338083	-0.754481116	-0.445541953	-0.038074587	-0.274995514	1.800488053	-0.557777863
CD16	1.065172831	1.116819895	0.46417281	-1.078540975	0.258532738	-0.377738302	1.322236944	-1.493838201	-0.295704295	-0.981113445
HLA-DR	-0.025408471	0.978408335	-0.628257836	-1.247550965	-0.876999209	-1.079885643	0.47110777	0.000365237	1.923135173	0.485085608
CD4	0.625121913	0.128303857	-0.969171914	-1.289257494	-0.578644803	0.17462714	2	-0.284740885	-0.483043798	0.408644053
CD8a	0.396639663	1.599980833	-1.294517194	-0.874448027	1.45025291	0.427893147	-0.443945817	0.285284532	-0.572719547	-0.9744205
CD11b	-0.438626023	-0.547190301	0.901664462	2	-0.687573499	-1.152697965	-0.181910848	-0.158909975	-0.363070907	0.253606532
