# Supplementary material for: Single-Cell Profiling of Kidney Transplant Recipients With Immunosuppressive Treatment Reveals the Dynamic Immune Characteristics
Source: Front Immunol. 2021 Apr 20;12:639942. doi: 10.3389/fimmu.2021.639942 (PMC8093626; doi:10.3389/fimmu.2021.639942)
Supplement: Supplementary Table 2 — The expression of immune cell markers of CD4+ T cells of patients. [file Table_2.csv]

	A	B	C	D	E	F	G	H	I	J
CD45	1.048949066	-0.256495057	1.425838649	-1.370243068	-0.934482315	-0.876822766	-0.429885677	-0.452731263	0.616448811	1.22942362
CD3	0.605764319	-2.376758845	-0.476742227	0.992075886	0.682284464	0.966733989	-0.437759325	-0.173229547	0.36096558	-0.143334295
CD56	0.166344737	0.425499922	0.610445659	-0.402738732	-1.064035716	-0.779696646	0.9014044	1.996422378	-0.919610443	-0.934035557
gdTCR	-0.698493325	-0.001631356	-0.97119842	0.236374861	-0.465779812	-0.909755212	0.906821048	2.320427842	0.087288467	-0.504054092
CD196 (CCR6)	0.024859634	-0.266374581	-0.660051842	-0.424541754	0.171864304	-0.450622059	2.711645939	-0.82231191	-0.070668001	-0.21379973
CD14	-0.562249678	-0.452290762	0.735879024	-0.764442856	-0.215065004	-0.601663015	1.516870268	-1.637667801	0.969485573	1.011144251
IgD	-0.404367766	2.058747224	0.992811008	0.892773924	-0.493045078	-0.957796888	-0.862297527	-0.884915613	0.015828156	-0.357737441
CD123 (IL-3R)	-0.598343623	-0.034093811	0.789864153	-0.761771365	-0.58075535	-0.822962242	0.63878763	-0.646788396	-0.32678272	2.342845724
CD85j	-0.272086079	1.628284218	0.565571536	-0.219446346	-1.154003372	-1.489643763	0.200068053	1.362689329	-0.675292025	0.053858448
CD19	-0.459943879	1.887723721	0.469878869	0.282588283	-1.091000805	-1.258661105	-0.041372194	-1.009206977	1.048970159	0.171023927
CD25 (IL-2R)	-0.286851851	-0.780507216	-0.37302493	-0.297099465	-0.239399051	-0.140474903	2.761104174	-0.615762922	0.00615658	-0.034140416
CD274 (PD-L1)	-0.350018649	0.190958333	-0.88304039	-0.541789518	0.061788279	0.086059027	2.392744792	-1.236761336	0.620903314	-0.340843853
CD278 (ICOS)	0.202362113	-0.270685682	-0.584572681	-0.675508974	0.695577825	-0.423438275	2.360675681	-0.96006549	-0.832024806	0.48768029
CD39	0.881542208	0.858993493	-0.210056633	-1.492076329	0.396448357	-1.156604504	0.10639665	-1.131911707	0.202562413	1.544706052
CD27	-0.25395638	-1.571415169	-0.07917077	-0.083136262	-0.466511698	1.926009485	1.228640769	-0.98440576	0.083194797	0.200750989
CD24	-0.326407212	-0.331206121	0.04315315	-0.554489417	-0.917103991	0.071936585	0.059612902	-0.403059502	-0.351434161	2.708997766
CD45RA	0.028255504	-1.094313346	0.318454606	-0.417270242	-0.113277281	-0.182909797	-0.307834864	-0.787718295	2.600514318	-0.043900604
CD86	0.580828007	-0.87967182	0.46672597	-1.232232121	-1.152557115	0.100323077	1.640932254	-0.724810249	-0.061422802	1.261884799
CD28	1.109175107	-1.201588034	0.111135613	-0.971685952	-0.833992488	0.766607113	0.085929908	-0.579851449	-0.382172459	1.89644264
CD197 (CCR7)	1.393966774	-1.054044723	0.719257166	-0.560723354	0.389709769	0.660177698	-0.692718113	-1.563920336	1.175685847	-0.467390728
CD11c	-0.351850929	1.258178637	0.583825545	-1.024465447	-0.937631341	-0.577098657	-0.525847269	1.931872872	-0.734478941	0.37749553
CD33	-0.066179809	2.452914469	0.466152428	-1.027757465	-0.916176751	-0.719613398	-0.046700757	0.062567048	-0.503148613	0.297942848
CD152 (CTLA-4)	-0.138272567	0.041030523	-0.551091473	-0.675424025	-0.537658358	-0.168154083	2.750839055	-0.504412696	-0.27707641	0.060220033
CD161	0.29750801	0.080164378	-1.333440004	-0.636276043	-0.643721601	-0.424241168	1.771753404	0.54557181	-0.975899823	1.318581036
CD185 (CXCR5)	-0.93353627	-0.150018567	0.608081948	0.497541401	-1.2603419	1.002618308	0.030845057	-1.657084082	0.47554378	1.386350326
CD66b	1.407658713	-0.537596584	-0.069179642	-0.850830586	-0.739465636	-0.590678107	-0.511482695	2.075509058	-0.601285407	0.417350886
CD183 (CXCR3)	0.22640065	-0.790043684	-0.405857512	-1.049382435	0.387270489	-0.09704102	2.537492121	0.004942784	-0.661099019	-0.152682375
CD94	-0.351009603	0.453096774	-0.22177095	-0.606947302	-0.649891155	-0.107651788	-0.08207683	2.678880898	-0.650836156	-0.461793889
CD57	-0.510485198	0.597295039	0.227492046	-0.572557374	-0.705165034	-0.416405139	-0.255730925	2.59727381	-0.652233054	-0.309484172
CD45RO	-0.094618623	2.557714975	-0.207679337	-1.084582295	-0.506552324	-0.583213663	0.430970965	-0.347492686	-0.477832305	0.313285294
CD127 (IL-7Ra)	0.158721408	1.522546682	0.170537551	-1.370039317	-1.328696048	1.179665848	0.450388245	-0.33380105	-0.992224424	0.542901105
CD279 (PD-1)	-0.259644101	0.533845934	-0.701273561	-1.082858112	-0.864081464	-0.268576691	1.822777521	1.363525933	-0.917970272	0.374254813
CD38	0.059969291	-0.709808451	0.133351947	-0.912220358	-0.421607847	0.243828078	2.622410343	-0.636170773	-0.350478849	-0.029273382
CD194 (CCR4)	0.045187492	-0.499288641	-0.783256236	-0.848017237	-0.331958793	-0.043304495	2.627713412	-0.554551965	0.102912034	0.28456443
CD20	-0.626251666	2.409119054	-0.406505357	-0.447612364	-0.598870109	-0.52658025	0.510500432	-1.035938052	0.683480711	0.038657602
CD16	0.486017977	-0.234055649	1.314564811	-1.279022991	-1.140923022	-0.094782935	-0.662675905	0.853929	-0.757200576	1.514149291
HLA-DR	-0.562355645	2.318844538	0.332427346	-0.223713153	-0.890765361	-1.177066229	0.563946366	0.500233567	-0.548691422	-0.312860007
CD4	0.674460397	-2.169217852	1.197255009	-0.169727749	0.309145794	0.30815711	-1.032621073	-0.082272868	-0.086941201	1.051762432
CD8a	-0.477915453	-0.816303442	-0.926847968	-0.408897011	-0.38465986	-0.58125016	1.592528937	1.82377165	-0.508031001	0.687604309
CD11b	1.323134592	0.577244676	-0.290854137	-0.92242862	-0.972128617	-0.641598928	-0.137993425	2.031610109	-0.553980664	-0.413004987
