# Supplementary material for: Single-Cell Profiling of Kidney Transplant Recipients With Immunosuppressive Treatment Reveals the Dynamic Immune Characteristics
Source: Front Immunol. 2021 Apr 20;12:639942. doi: 10.3389/fimmu.2021.639942 (PMC8093626; doi:10.3389/fimmu.2021.639942)
Supplement: Supplementary Table 3 — The expression of immune cell markers of CD8+ T cells of patients. [file Table_3.csv]

	A	B	C	D	E	F	G	H	I	J
CD45	0.794737899	1.733192696	-0.568848015	0.58235066	-0.016940141	-0.331582968	-0.976531554	1.037319665	-1.23233921	-1.021359032
CD3	0.598190478	-0.733680469	0.989191199	0.111110224	0.076426717	0.713337796	-2	-0.073027851	-0.470640719	1.073587775
CD56	1.642483946	1.183966678	-1.034533246	-0.327175126	-0.499510433	-0.398518476	-0.991978504	0.203809353	1.174860932	-0.953405122
gdTCR	-0.46294284	-0.087444581	0.116307528	-0.221847745	-0.02472771	2	-0.591121811	-0.760432562	-0.342087143	-0.370306697
CD196 (CCR6)	-0.077267085	0.597614342	-0.582806364	0.219541887	2	-0.814487773	-1.009728869	-0.206620518	-0.291581125	-0.348071874
CD14	-0.357799042	1.450725655	-1.126556412	0.689572716	1.21636199	-1.478641039	-0.204186587	0.393557064	0.412143036	-0.99517738
IgD	-0.967851191	1.605356371	-0.415676115	0.701531031	1.315903283	-0.601852872	-1.368477054	0.45201338	0.081344722	-0.802291554
CD123 (IL-3R)	0.334640015	0.457276835	-0.799401253	0.348020872	-1.015979302	-0.263263915	-1.092631684	1.430083754	1.603987248	-1.002732569
CD85j	0.163996199	2	-1.186431809	-0.089841363	-0.407918118	-0.235061605	-0.115624825	1.044660893	-0.39911844	-1.018442549
CD19	-0.159935684	1.482754373	-0.629525718	-0.344617638	0.251636396	-0.518789631	-0.319598764	2	-1.107272728	-0.68658131
CD25 (IL-2R)	0.103963865	-0.376868144	-0.637526319	0.031988339	2	-0.883148747	-1.002769595	-0.393628421	0.811039427	-0.068979588
CD274 (PD-L1)	-0.213389174	-0.694946843	-0.402056067	0.852327769	1.929820825	-1.416660309	1.044742179	-0.540086931	0.115362456	-0.675113904
CD278 (ICOS)	1.785589275	0.520784313	-0.404382308	-0.618221111	1.021413015	-1.591953518	-0.413390964	0.597857941	-0.941735662	0.044039018
CD39	0.676225255	1.629263067	-1.168413961	0.392247983	-0.84752345	-0.957093466	0.292692959	1.097058543	0.084890666	-1.199347597
CD27	-0.349748591	-0.674302326	1.786117898	0.318458755	1.544528165	-0.836523696	-1.203521043	-0.530125775	-0.424315536	0.369432148
CD24	-0.375322242	0.182849074	-0.151116699	-0.351938383	0.05744116	-0.562360646	-0.110311631	2	-0.850228532	-0.545768945
CD45RA	0.281373554	-0.532385291	-0.246102965	2	1.110365501	-1.0927955	-1.046207761	-0.391402235	-0.595851135	0.423037115
CD86	0.75149955	2	-0.765456067	-0.079917711	-0.521368227	-0.780497057	-0.423659759	0.571590547	-0.314033634	-0.821801797
CD28	1.831844074	-0.019243334	1.119857496	0.103556638	-0.102960402	-0.717864191	-1.540305608	0.61065203	-1.017936834	-0.267599869
CD197 (CCR7)	0.333442944	-0.84088712	1.072479084	0.682695776	1.978748213	-0.937729536	-0.839423484	-0.968057538	-0.321509941	-0.159758397
CD11c	0.241352444	2	-0.739753403	-0.026637868	-0.773067303	-0.58485184	-0.480540693	0.926857161	-0.209807118	-0.752326464
CD33	0.370957383	2	-1.136614716	-0.19199232	-0.395763709	-0.998739745	0.736891631	0.126811041	0.620945755	-1.156621898
CD152 (CTLA-4)	1.070728775	-0.386922374	-0.153703243	0.495136732	1.00984161	-1.381848672	1.526299457	-0.103214859	-0.967555256	-1.108762171
CD161	1.575276017	1.085975459	-0.309858053	-0.103576314	-0.287874336	-0.274684991	-1.40674365	1.319905614	-0.604854707	-0.993565039
CD185 (CXCR5)	-0.054734888	0.711825837	1.949486985	-0.051839275	0.715561387	-0.829724049	-1.478632148	0.452873029	-0.490209512	-0.924607366
CD66b	1.538213839	0.137264249	-0.691352288	-0.606639056	-0.622531665	1.938999204	-0.487224502	0.35669038	-0.649314549	-0.914105612
CD183 (CXCR3)	0.380562581	-0.376586058	-0.365719015	0.607362464	2	-0.709605245	-1.272905328	-0.410075643	-0.180595857	-0.096643155
CD94	1.483251809	0.689476648	-0.815337026	-1.061593966	-0.603377092	1.248043573	-0.238018505	0.952714512	-0.455385033	-1.19977492
CD57	0.259283255	0.053095373	-0.59013397	-0.697934282	-0.621231351	2	-0.434650794	1.292599468	-0.722506037	-0.728532085
CD45RO	0.096591767	0.932562497	-0.617341592	-0.602201534	-0.87184819	-0.062299345	-0.372895005	2	0.118499852	-0.970266192
CD127 (IL-7Ra)	0.333141814	-0.10037817	1.792117824	-0.499236715	1.64911736	-0.141687166	-0.920367634	-0.231216237	-1.003243446	-0.878247631
CD279 (PD-1)	1.020569095	-0.03494522	0.06633474	-0.834305812	-0.398943379	0.79622065	0.06362413	1.820411819	-1.14162868	-1.357337342
CD38	1.918290157	0.66895739	-0.533414998	0.155677698	1.244790637	-0.424383238	-1.003832322	-0.540047259	-0.278905913	-1.207132152
CD194 (CCR4)	1.159369494	0.896462319	-0.232464862	0.403202716	1.649759676	-0.653217661	-1.394686156	-0.139631921	-0.624684975	-1.06410863
CD20	-0.202612251	-0.427814418	0.488221634	0.955409098	1.495295794	-1.285689296	-1.22240793	1.273717086	-0.391549084	-0.682570632
CD16	0.289878138	1.774245635	-0.399159982	-0.752324106	-0.850387225	0.416550792	0.627410565	1.090221354	-0.822863727	-1.373571445
HLA-DR	1.077590611	1.368221039	-1.129834213	0.570010986	-1.214555227	-0.484013014	-0.530969691	0.683501581	0.79154148	-1.131493551
CD4	0.405637883	2	-0.795452512	-0.428764769	-0.68074093	-0.35012747	0.773943684	-0.215551793	-0.23776919	-0.90325616
CD8a	0.580697287	0.320429168	0.012854702	0.266902007	0.230551611	0.504781511	-2	1.509822484	-1.034827634	-0.202786867
CD11b	0.094460177	-0.011423988	-0.850112514	-0.664856703	0.8430904	0.003032054	2	-0.577244456	-0.591442712	-0.686922414
