# Supplementary material for: Single-Cell Profiling of Kidney Transplant Recipients With Immunosuppressive Treatment Reveals the Dynamic Immune Characteristics
Source: Front Immunol. 2021 Apr 20;12:639942. doi: 10.3389/fimmu.2021.639942 (PMC8093626; doi:10.3389/fimmu.2021.639942)
Supplement: Supplementary Table 4 — The expression of immune cell markers of NK cell/γδ T cell of patients. [file Table_4.csv]

	A	B	C	D	E	F	G	H	I	J
CD45	-0.195635766	-0.92936781	0.806393146	-0.695588534	0.226996197	-0.784769065	-1.169859834	1.234459623	1.81856893	-0.311196887
CD3	-0.017528257	0.721438179	-0.304259735	0.640458221	-0.446037133	-1.276957385	2	-0.568740909	-0.909745427	-0.07257466
CD56	-1.537196118	1.179789695	-0.751518405	-0.939103229	0.635439322	-0.672293524	-0.167522567	0.388169377	0.215793187	1.648442262
gdTCR	-0.684846319	0.421857099	-0.644147401	1.190921764	-0.258406838	-1.305263929	2	0.002481214	-0.659029692	-0.136341401
CD196 (CCR6)	-0.832580171	-0.283138116	-0.584438279	-0.514148427	0.927637461	-0.434938259	2	-0.352326812	-0.15963017	-0.284472785
CD14	-1.413520826	-0.605880806	-0.942527081	-0.642122334	1.745321921	-0.423015083	1.203524695	0.464483024	-0.051284065	0.665020555
IgD	-0.640907928	-0.135716765	-0.661670396	-0.705946431	1.060871058	-0.105471097	2	-0.505442339	-0.032497952	-0.677820044
CD123 (IL-3R)	-0.905107049	2	-0.268101671	-0.537232804	0.573664528	-0.708359533	-0.190964787	0.366248556	-0.082475449	-0.748133374
CD85j	-0.562194312	-0.249729056	-0.690949893	-0.695886651	1.187050786	-0.165521331	2	-0.430404394	-0.166502958	-0.602337425
CD19	-0.676756014	-0.475572054	-0.737410641	-0.763345586	1.84758029	0.720765879	1.556945872	-0.531804822	-0.238652812	-0.701750112
CD25 (IL-2R)	-0.62382864	-0.128587646	-0.558618863	-0.475048631	0.064452132	-0.665172034	0.193403973	-0.256966991	-0.27554702	2
CD274 (PD-L1)	-1.065673723	-0.383337553	-0.678478521	-0.694159392	1.682991789	0.34993169	0.5281574	-0.608816499	-0.746993928	1.616378738
CD278 (ICOS)	-1.337323463	0.474024943	-0.56770785	-0.000675037	0.555990258	-1.149126141	0.308924448	-0.161164906	-0.316834871	2
CD39	-0.877634306	-0.485917211	-0.759445965	-0.937143396	1.308305472	2	0.563760209	-0.216560633	0.053992214	-0.656448637
CD27	-0.848339637	-0.368086228	-0.52038944	1.2642157	-0.243819964	-0.920425479	0.805134573	-0.505326033	-0.667843458	2
CD24	-0.914261744	-0.960582746	-0.842598021	-0.42096194	0.401681053	1.839145445	0.318617689	1.506239672	-0.535136219	-0.392143189
CD45RA	-1.66368152	-0.322245727	-1.293627994	0.719871362	0.722326639	0.009679754	-0.518576953	-0.109598844	0.984778311	1.471074972
CD86	-1.287952543	-0.89757799	-0.962359231	-0.974281881	1.099515333	1.723880124	0.159320201	0.262179212	0.422104477	0.455172298
CD28	-1.084806473	0.771332294	0.452516024	1.255404781	0.703510551	-1.676059223	0.526103368	-0.396523508	-1.158135741	0.606657925
CD197 (CCR7)	-0.83930868	-0.381491915	-0.633233498	-0.803536955	1.697114181	0.541441012	1.78566238	-0.474095056	-0.203033753	-0.689517715
CD11c	0.29111364	-0.86762933	0.840345195	-1.647316842	-0.221883116	0.181713251	-1.324437817	1.318163409	0.985470002	0.444461608
CD33	0.354784493	-1.546434275	0.228969936	-0.807253183	-0.204777288	1.273933222	-1.54218821	0.798929525	0.887081425	0.556954356
CD152 (CTLA-4)	-1.418564152	-0.699962842	-0.212714123	-0.476805823	1.221867328	0.572227309	1.93670922	-0.087413064	-0.803255571	-0.032088283
CD161	-1.004565739	-0.606439225	1.290611162	0.434608281	-0.153703079	-1.19994126	-1.181760808	1.093424049	0.019128669	1.308637949
CD185 (CXCR5)	-0.646018302	-0.459290432	-0.647024134	-0.627089765	1.888544846	-0.241216822	1.834483991	-0.454042505	-0.047243201	-0.601103677
CD66b	1.830080597	-0.887724351	1.677805838	-0.494214486	-0.571825226	0.090910476	-0.958740031	0.253031923	-0.321594469	-0.617730271
CD183 (CXCR3)	0.482647119	1.062202785	-0.536341846	0.525123835	-0.403424901	-2	-0.575738804	0.084841274	0.006900748	1.460864217
CD94	1.810373155	-0.494556801	-0.424727748	0.046605438	-0.738396964	-1.258991512	-0.692761911	1.404496478	-0.397001559	0.744961423
CD57	2	-0.807065691	-0.519550006	0.487680976	-0.722347174	-0.575967161	-0.349687334	0.092890429	0.88871281	-0.817941929
CD45RO	-1.201782709	-0.611500153	-0.376301143	-0.08596693	-0.403900117	1.313393075	-0.685776303	2	0.355892588	-0.39894506
CD127 (IL-7Ra)	0.105248923	-0.680488174	-0.369794557	2	-1.0261313	0.665355944	-0.836106428	-0.475864311	-0.54559575	1.004280588
CD279 (PD-1)	-1.587288105	-0.045045412	-1.304681899	-0.772363344	0.644781352	0.302134113	0.308199486	-0.19537681	1.203860304	1.445780316
CD38	-0.756644794	-0.308541447	0.277868131	-0.228561086	0.58892224	-0.944622963	-0.81105837	-0.174384912	-0.143928011	2
CD194 (CCR4)	-0.936428713	-0.517796803	0.007899687	-0.07195763	0.483976265	-0.763219425	-0.370006249	-0.095080192	-0.339638187	2
CD20	-0.713154278	-0.326565587	-0.715720232	-0.750466605	2	1.293892047	0.701311175	-0.478471038	-0.409928987	-0.672963222
CD16	-0.359778177	-0.93583846	0.107663585	-0.535282912	-0.370880399	2	-1.098765534	0.494122153	0.468276822	-0.188760439
HLA-DR	-0.629908513	-0.403490714	-0.737044357	-0.827995051	1.457357129	0.663152914	1.933727775	-0.525031362	-0.149303758	-0.781464062
CD4	-1.425018548	1.257407996	-1.561319949	-0.138268173	0.884409022	0.516567501	0.797490951	-1.00579512	0.397592996	0.276933324
CD8a	2	-0.024569588	0.714343901	-0.920049982	-0.118174712	-1.100318199	0.278269409	-0.168339554	-0.426496067	-0.629297771
CD11b	0.199742056	-0.78526933	2	-0.721873477	-0.917763629	0.69805396	-1.157008934	-0.098396903	-0.240405957	1.002733057
