# Supplementary material for: Single-Cell Profiling of Kidney Transplant Recipients With Immunosuppressive Treatment Reveals the Dynamic Immune Characteristics
Source: Front Immunol. 2021 Apr 20;12:639942. doi: 10.3389/fimmu.2021.639942 (PMC8093626; doi:10.3389/fimmu.2021.639942)
Supplement: Supplementary Table 5 — The expression of immune cell markers of DCs of patients. [file Table_5.csv]

	A	B	C	D	E	F	G	H	I	J
CD45	0.165738394	-0.377063178	-1.237468171	0.862625369	-0.487057307	-0.90911583	-0.13565808	-0.614027404	0.540249407	2
CD3	-0.604686539	-0.005321066	0.688013073	2	0.215769903	-0.46742504	-0.516046717	-0.722434327	-0.602999947	-0.527641622
CD56	-0.646294419	-0.234180253	2	0.005238296	-0.702631938	0.448188536	-0.748540596	-0.697939271	-0.255401409	0.251448109
gdTCR	0.128993891	0.231435945	1.557182958	-0.404040634	1.942975725	-0.401226295	-0.794386793	-0.55678091	-0.773122578	-0.931031307
CD196 (CCR6)	0.72980062	-2	-0.552873508	0.771266446	-0.127054694	-0.287555929	-0.588906809	0.083019446	1.739016	0.241260528
CD14	1.865442865	-1.450092513	-0.976632862	-0.010869196	-0.294402254	0.058447258	0.587100119	-0.638544836	1.22081793	-0.36126651
IgD	-0.390711994	-0.484004813	-0.526429347	0.277912315	-0.652469488	-0.423257955	0.838019659	-0.773749105	-0.359966753	2
CD123 (IL-3R)	1.67642584	-0.566593729	0.48373042	-0.633895224	0.520264072	1.037789792	0.054653123	-1.490301773	0.192326032	-1.274398554
CD85j	0.325511471	-1.210135707	-0.82453908	-0.060570205	-0.202980269	-0.718017384	2	-0.459912282	-0.021795363	0.898777744
CD19	-0.670957908	-0.587401013	0.079177344	-0.510391023	0.13549455	-0.772648946	-0.307373064	2	-0.143416448	0.094479137
CD25 (IL-2R)	0.296836485	-0.596039136	2	-0.518216965	-0.35662356	0.448611338	0.241144874	-0.812383608	-0.489622167	-0.750991005
CD274 (PD-L1)	1.451474781	-1.097035081	0.838098667	-0.634163838	-0.217406813	0.988970469	1.158548647	-1.006635307	-0.510337434	-0.97151409
CD278 (ICOS)	-0.24317994	-0.435711566	0.006169602	2	-0.373200412	-0.19851259	-0.393593416	-0.413101544	-0.390861855	-0.377799256
CD39	1.215205858	-1.204686632	-0.972423999	-0.033451189	-0.679843128	-0.73713632	0.423216632	-0.168138427	1.968982077	0.18827513
CD27	-0.660926033	-0.733863003	1.988061248	0.283156441	1.623843729	-0.649709094	-0.673162872	-0.501099857	-0.330217058	-0.346083501
CD24	-0.524983881	-0.752377069	-0.217941929	-0.518519529	-0.131909664	-0.979669403	-0.318605429	1.724316596	1.934871355	-0.215181045
CD45RA	-1.37994253	-0.909729447	0.105968067	1.098977837	1.880953019	-0.694435415	-0.694926433	0.194831117	-0.263849058	0.662152843
CD86	0.093195028	-1.111597136	-1.369849363	0.914915927	0.72373039	-0.93358908	0.162471471	-0.800060787	0.78143173	1.53935182
CD28	-0.376485497	-0.65493876	-0.415574687	2	0.081738976	-0.373383791	-0.426791174	-0.570485016	0.009727435	-0.030954235
CD197 (CCR7)	-0.268642627	-1.030414838	-0.468832182	2	-0.528345578	-0.820209007	0.159897315	-0.030606868	-0.073360033	0.535489883
CD11c	0.040806063	-0.474133455	-1.254591546	0.438538396	-0.21944451	-0.887679401	0.084993851	-0.960440827	1.519383036	1.712568393
CD33	0.302847622	-1.094857617	-1.491755354	0.261693273	-0.003192644	-0.299433244	1.376028881	-1.123016397	0.922881298	1.148804183
CD152 (CTLA-4)	0.142352763	-1.529283156	-0.66300696	1.242354738	0.430713429	-1.111185479	-0.050814035	0.414764578	1.664626595	-0.540522474
CD161	-0.475736676	-0.172271005	2	0.031568954	-0.214113707	-0.522858205	-0.507562847	-0.492980132	-0.291001705	-0.150707588
CD185 (CXCR5)	-0.733188133	-0.85094336	-0.072043122	-0.669825259	-0.554693536	-0.787109734	0.92207622	1.641637943	-0.49737008	1.601459062
CD66b	-0.481106166	1.496919312	-0.765005493	1.994410393	-0.536101417	-0.541437029	-1.002821686	-0.306674522	0.441413265	-0.299596656
CD183 (CXCR3)	-0.393909298	-0.735062642	1.245381462	2	-0.21118853	-0.666058953	-0.985799395	-0.357432013	-0.017829995	-0.14615508
CD94	-0.793182425	2	1.224979555	0.062128012	0.025193198	-0.801026067	-0.625315916	-0.814891833	-0.494503779	-0.002511294
CD57	-0.907950812	1.900458108	1.197549547	0.450359259	-0.077208557	-0.91088524	-0.793661186	-0.910686255	-0.53553084	0.587555977
CD45RO	2	-1.137764754	-0.876521241	0.206925987	-0.948117315	0.459751724	0.637595209	-0.537596365	0.577017276	-0.503178841
CD127 (IL-7Ra)	-0.252903307	0.323231217	1.622636179	1.968017613	-0.380889087	-0.58811796	-0.718343517	-0.704956318	-0.542653017	-0.726021802
CD279 (PD-1)	-0.211014371	-0.452703238	1.427000899	2	-0.105686972	-0.014145931	-0.416496626	-0.934458995	-0.656392645	-0.783518262
CD38	0.407490635	0.436826833	1.558173994	-0.247009561	-0.374902126	1.292731795	0.378816666	-1.291673205	-0.766538199	-1.393916832
CD194 (CCR4)	0.479954103	-0.022679701	1.609239248	-0.3409041	-0.394407204	1.455561533	0.404435505	-1.197806378	-0.677376387	-1.31601662
CD20	-0.36755395	-0.414144788	-0.245735234	-0.358916926	-0.571545324	-0.445609344	-0.209926998	2	-0.109153139	-0.090727995
CD16	-0.466876495	-0.672811688	-0.316152184	0.041131724	0.170419931	-0.635908694	-0.787173416	2	-0.231900678	0.241749911
HLA-DR	1.286030744	-1.137471953	-1.300905461	0.071244874	-1.051425856	-0.342716762	0.704793671	0.264143458	1.599000502	-0.092693217
CD4	0.931630685	-1.040780212	-1.482889622	1.451085934	-1.045441931	0.075458778	0.018391903	-0.522951412	0.624914634	0.990581242
CD8a	-0.390855799	-1.051540802	1.837731671	1.76050189	-0.22233506	-0.270981222	-0.107978217	-0.208024818	-0.97368925	-0.372828394
CD11b	0.796990959	-0.6896212	0.384225322	1.706484967	-1.954395667	-0.005182164	-0.157437659	0.7433697	-0.197057142	-0.627377118
