# Supplementary material for: Single-Cell Profiling of Kidney Transplant Recipients With Immunosuppressive Treatment Reveals the Dynamic Immune Characteristics
Source: Front Immunol. 2021 Apr 20;12:639942. doi: 10.3389/fimmu.2021.639942 (PMC8093626; doi:10.3389/fimmu.2021.639942)
Supplement: Supplementary Table 6 — The expression of immune cell markers of B cells of patients. [file Table_6.csv]

	A	B	C	D	E	F	G	H	I	J
CD45	-0.425222522	-0.252805664	1.410086787	-0.480972467	1.260180567	-0.149133439	-0.724600049	-1.60754816	1.305244995	-0.335230049
CD3	-0.927097004	0.26482423	2	-0.143637639	-0.680661548	-0.546159005	-0.871103418	0.781603998	0.116847453	-0.392654019
CD56	-0.741624033	0.300773346	2	-0.122450846	0.901359676	-0.50581212	-0.358306252	-1.0297081	0.370154492	-1.027023818
gdTCR	-0.697836893	1.837879639	1.043207162	-1.953497815	-0.18643463	0.204581127	-0.177686429	-0.202571357	-0.124619771	0.256978965
CD196 (CCR6)	-1.159345073	2	-0.206869458	-0.918463525	0.213222196	-0.46323897	-0.140258601	-0.356823048	0.007606753	0.566135489
CD14	-0.7394403	0.696512731	0.362425308	-1.778145755	1.58529377	-0.386605969	-0.094925456	-1.001641086	0.878194598	0.47833216
IgD	0.278468591	0.629623088	0.010719232	-1.390238146	0.677107411	-0.790093523	1.305759367	-0.834404715	-1.189022919	1.302081614
CD123 (IL-3R)	-0.812233286	-0.473072401	0.310256712	-0.990129842	-0.415233923	0.359426031	-0.391302589	-0.83808257	2	1.077327272
CD85j	-0.994895763	0.470566454	-0.103752619	-0.928525691	-0.425861551	0.40938813	2	0.552229454	-0.069362696	-1.137571709
CD19	-1.371116673	0.257750363	1.230881325	-1.072701036	1.595235862	0.58454245	-1.062978681	-0.393561365	0.423923577	-0.191975822
CD25 (IL-2R)	-1.795574269	1.253906094	0.484613199	-1.024704407	-1.11821049	0.275450403	0.168080574	0.239093964	1.180520204	0.336824729
CD274 (PD-L1)	-0.476563022	1.599392405	0.140328858	-1.811959263	-0.861060459	0.706243345	0.397005409	-0.316307742	-0.469583761	1.09250423
CD278 (ICOS)	-0.509400546	0.431398984	2	-0.483979555	-0.567262864	-0.256950599	-0.487161239	-0.425157572	0.082056772	-0.480985443
CD39	-0.555984822	-0.808005787	2	-0.499841778	0.908152958	-0.361928937	-0.079916005	-1.301709303	0.837022171	-0.230159882
CD27	-1.862410179	1.185273673	0.581293474	0.106248221	-0.795906227	-1.018228361	-0.336373759	0.380408594	0.491911939	1.267782625
CD24	-1.310773158	1.268597155	1.133869041	-1.091442405	-1.024665844	-0.045908279	1.33828167	0.044354638	0.232332322	-0.544645141
CD45RA	-0.65141724	0.428623967	1.701745467	-1.528880619	0.237147094	-0.027260246	0.3492058	-0.977094588	1.212587605	-0.744657238
CD86	-0.756760507	-0.539548362	1.156438622	-0.349476589	1.856251623	-0.41056831	-0.839949911	-0.726509609	1.211434341	-0.601311296
CD28	-0.625767619	-0.249060977	2	-0.401590426	-0.044662547	-0.510838181	-0.658038603	-0.608671861	0.849260566	-0.301426428
CD197 (CCR7)	1.354021611	-0.451588868	1.183854774	-0.786751952	0.972346743	-0.332291677	-0.350985845	-1.92400775	0.117294123	0.218108841
CD11c	-0.674404761	-0.705202947	1.015065716	-0.16997347	1.922703318	-0.655514644	-0.727148633	-0.627024589	1.245387377	-0.623887367
CD33	-0.541074251	-0.451497193	0.322548717	-0.433431774	2	-0.504937437	-0.600414675	-0.599789687	0.536113004	-0.341387125
CD152 (CTLA-4)	-0.013575556	1.219749656	-0.074220946	-1.670396535	-0.685913819	-0.157583292	1.32300001	-0.180241532	-0.978034346	1.21721636
CD161	-1.247177466	1.636664163	-0.256021614	-1.418272206	0.218550028	0.448601366	-0.507127661	-0.708532463	0.909304484	0.924011369
CD185 (CXCR5)	-1.073427735	1.55633601	-1.110142444	-1.100366244	0.934574052	0.665921881	-0.496656473	-0.63890252	0.304647803	0.958015671
CD66b	-0.718917733	-0.598854567	1.950005358	1.390782788	0.003557877	-0.476591774	-0.776829518	-0.930357414	0.661352327	-0.504147345
CD183 (CXCR3)	-1.504686034	0.305956091	1.578762141	-0.655750761	-0.495441567	0.454024918	-0.08529269	-0.101297757	1.501623814	-0.997898153
CD94	-1.1531644	-0.246958611	1.248339717	0.540010187	-0.121454398	-0.309980271	-0.958328648	-0.775272884	2	-0.240854798
CD57	-0.938831141	-0.683109099	1.580268217	0.264388719	1.2964165	-0.739778659	-0.551407637	-0.893094164	1.208348375	-0.543201111
CD45RO	-0.722586062	-0.520421468	0.624404519	-0.459963024	1.017602759	-0.581585538	-0.788276093	-0.821953958	2	0.031553151
CD127 (IL-7Ra)	0.464934126	2	-0.194386305	-1.267485441	-0.551005831	-0.09511242	-0.717384139	-0.563893255	0.564245267	-0.022220753
CD279 (PD-1)	-0.639446869	0.308394119	2	-0.872517919	-0.592805663	-0.238663712	-0.016123781	-0.512628881	0.215467744	-0.285211455
CD38	-0.486226725	-0.015915844	-0.058103855	-0.620269573	1.683327253	-0.3877208	-1.132849924	-1.240377869	1.02951096	1.228626376
CD194 (CCR4)	-0.616915762	0.725203418	1.375991043	-1.020130361	0.57736217	-0.023373102	-0.918937892	-1.561745267	1.217363967	0.245181786
CD20	0.709982089	-0.657036716	1.702549174	-0.964223282	0.061409935	0.329214737	-0.458591382	-0.891927276	1.330027481	-1.161404759
CD16	-0.614991788	-0.776640709	0.760437395	0.416335953	1.310914931	-0.65696135	-0.984992139	-1.166528209	1.668530213	0.043895704
HLA-DR	-1.033660692	-1.479692641	1.384510142	0.459124681	1.320082916	0.095602998	-0.552605941	-0.100083287	0.831680962	-0.924959137
CD4	-0.636115772	0.290224247	2	-0.802634514	0.798619864	-0.805826767	-0.871453287	-0.659462692	-0.086738075	0.511458986
CD8a	-0.73650986	0.179437467	1.836142861	-1.091747486	-1.171867192	0.157028577	-0.293767409	1.513529378	-0.12508624	-0.267160096
CD11b	-0.655455225	-0.508205533	1.26838691	0.620673426	1.671436677	-0.653345444	-0.989490762	-0.955091525	0.870608468	-0.669516991
